# Supplementary material for: Polymyxin B in Combination with Glycerol Monolaurate Exerts Synergistic Killing against Gram-Negative Pathogens
Source: Pathogens. 2022 Aug 2;11(8):874. doi: 10.3390/pathogens11080874 (PMC9413120; doi:10.3390/pathogens11080874)
Supplement: Supplementary file 1 [file pathogens-11-00874-s001.zip]

Archive with 1 entries (1 files):
- pathogens-1800902-supplementary.pdf
